# Supplementary material for: Automated Risk Prediction of Post-Stroke Adverse Mental Outcomes Using Deep Learning Methods and Sequential Data
Source: Bioengineering (Basel). 2025 May 14;12(5):517. doi: 10.3390/bioengineering12050517 (PMC12109392; doi:10.3390/bioengineering12050517)
Supplement: Supplementary file 1 [file bioengineering-12-00517-s001.zip]

Archive with 1 entries (1 files):
- bioengineering-3539681-supplementary.pdf
